# Supplementary material for: The Incidence, Risk Factors, and Hospital Mortality of Prolonged Mechanical Ventilation among Cardiac Surgery Patients: A Systematic Review and Meta-Analysis
Source: Rev Cardiovasc Med. 2024 Nov 20;25(11):409. doi: 10.31083/j.rcm2511409 (PMC11607491; doi:10.31083/j.rcm2511409)
Supplement: Supplementary file 1 [file 2153-8174-25-11-409-s1.zip]

Archive with 4 entries (4 files):
- Supplementary material 1.docx
- Supplementary material 2.docx
- Supplementary material 3.docx
- Supplementary material 4.docx
